# Supplementary material for: Optimizing training sets for genomic selection to identify superior genotypes across multiple environments
Source: G3 (Bethesda). 2026 Feb 10;16(4):jkag031. doi: 10.1093/g3journal/jkag031 (PMC13042293; doi:10.1093/g3journal/jkag031)
Supplement: jkag031_Supplementary_Data [file jkag031_supplementary_data.zip]

Archive with 2 entries (2 files):
- Table_S1_G3-2026-406533.docx
- Table_S2_G3-2026-406533.docx
